# Supplementary material for: A Family-Based Lifestyle Intervention Focusing on Fathers and Their Children Using Co-Creation: Study Protocol of the Run Daddy Run Intervention
Source: Int J Environ Res Public Health. 2021 Feb 13;18(4):1830. doi: 10.3390/ijerph18041830 (PMC7918485; doi:10.3390/ijerph18041830)
Supplement: Supplementary file 1 [file ijerph-18-01830-s001.zip]

Archive with 6 entries (6 files):
- ijerph-1093862 Supplementary File S1.docx
- ijerph-1093862 Supplementary File S2.docx
- ijerph-1093862 Supplementary File S3.docx
- ijerph-1093862 Supplementary File S4.png
- ijerph-1093862 Supplementary File S5.png
- ijerph-1093862 Supplementary File S6.docx
